# Supplementary material for: Tetraploidy accelerates adaptation under drug selection in a fungal pathogen
Source: Front Fungal Biol. 2022 Nov 16;3:984377. doi: 10.3389/ffunb.2022.984377 (PMC10512305; doi:10.3389/ffunb.2022.984377)
Supplement: Supplementary file 2 [file Table_2.xlsx]

## Sheet: Growth Rates and MIC
	Replicate	Diploid Ancestral (YPD) Rep 1	Diploid Ancestral (YPD) Rep 2	Diploid Evolved 18 (YPD) Rep 1	Diploid Evolved 18 (YPD) Rep 2	Diploid Evolved 59 (YPD) Rep 1	Diploid Evolved 59 (YPD) Rep 2	Diploid Evolved (CAS)	Diploid Evolved (FLU)		Ancestral MIC (day 0)	Day18 MIC50	Day59 MIC50					Replicate	Tetraploid Ancestral (YPD) Rep 1	Tetraploid Ancestral (YPD) Rep 2	Tetraploid Evolved D18 (YPD) Rep1	Tetraploid Evolved D18 (YPD) Rep2	Tetraploid Evolved D59 (YPD) Rep1	Tetraploid Evolved D59 (YPD) Rep2	Tetraploid Evolved (CAS)	Tetraploid Evolved (FLU)		Ancestral MIC (day 0)	Day18 MIC50	Day59 MIC50
B1	1	0.520199	0.430706	0.331311	0.337345	0.370641	0.364295	0.00877593	0.221828		0.03125	0.03125	0.03125	A	B1		E1	1	0.36366	0.390241	0.390153	0.317316	0.489387	0.385002	0.014336	0.219576		0.03125	0.03125	0.0625	A	E1	1
B2	2	0.420342	0.457888	0.398056	0.439173	0.383975	0.375402	0.0834412	0.192046		0.03125	0.03125	0.0625	A	B2		E2	2	0.401789	0.38468	0.43696	0.528877	0.410392	0.406823	0.445006	0.261366		0.03125	0.03125	2.5	A	E2	2
B3	3	0.444799	0.454946	0.329109	0.358532	0.364514	0.387343	0.0124977	0.229931		0.03125	0.03125	0.03125	A	B3		E3	3	0.381591	0.395668	0.354969	0.417463	0.392854	0.309073	0.0340432	0.137353		0.03125	0.03125	0.0625	A	E3	3
B4	4	0.429545	0.418087	0.365924	0.436321	0.423191	0.421445	0.0705245	0.206506		0.03125	0.03125	0.0625	A	B4		E4	4	0.379976	0.400149	0.415034	0.418845	0.543615	0.365066	0.080437	0.133792		0.03125	0.0625	0.0625	A	E4	4
B5	5	0.478264	0.456762	0.370665	0.396186	0.321443	0.381408	0.0754974	0.196091		0.03125	0.03125	0.03125	A	B5		E5	5	0.452443	0.40271	0.506639	0.70522	0.509925	0.357941	0.237087	0.228682		0.03125	0.03125	0.25	A	E5	5
B6	6	0.432013	0.442029	0.32986	0.383049	0.357433	0.331838	0.038598	0.147305		0.03125	0.03125	0.03125	A	B6		E6	6	0.41497	0.388815	0.430507	0.513639	0.375707	0.339942	0.207587	0.209934		0.03125	0.03125	0.0625	A	E6	6
B7	7	0.411817	0.459336	0.383382	0.43054	0.40382	0.366306	0.0108116	0.184071		0.03125	0.03125	0.03125	A	B7		E7	7	0.392266	0.404935			0.317526	0.342483	0.0858823	0.170234				0.0625	A	E7	7
B8	8	0.479849	0.472215	0.357035	0.352792	0.334165	0.2911	0.100225	0.17309		0.03125	0.03125	0.03125	A	B8		E8	8	0.435269	0.410697	0.466795	0.390214	0.336373	0.408852	0.203175	0.141616		0.03125	0.03125	0.0625	A	E8	8
B9	9	0.437875	0.436716	0.303397	0.368632	0.284338	0.301133	0.0570065	0.144259		0.03125	0.03125	0.03125	A	B9		E9	9	0.407938	0.390773	0.43966	0.442295	0.461335	0.328157	0.0667583	0.17697		0.03125	0.03125	0.125	A	E9	9
B10	10	0.526505	0.467639	0.360185	0.373175	0.356222	0.338631	0.0453018	0.178627		0.03125	0.03125	0.03125	A	B10		E10	10	0.410299	0.434898	0.353555	0.385887	0.3484	0.372283	0.105607	0.131103		0.03125	0.03125	0.0625	A	E10	10
B11	11	0.446031	0.460953	0.391439	0.364026	0.380592	0.383605	0.0148916	0.189		0.03125	0.03125	0.03125	A	B11		E11	11	0.392661	0.401174	0.412601	0.432856	0.372857	0.302482	0.0843474	0.152285		0.03125	0.03125	0.0625	A	E11	11
B12	12	0.447785	0.460606	0.394692	0.398253	0.407227	0.348484	0.0253431	0.215916		0.03125	0.03125	0.0625	A	B12		E12	12	0.39625	0.395747			0.324891	0.0105431	0.0289214	0.140542				0.125	A	E12	12
C1	13	0.463465	0.441565	0.282531	0.289628	0.284504	0.298172	0.163032	0.219231		0.03125	0.03125	0.03125	A	C1		F1	13	0.388645	0.399181	0.427239	0.403287	0.38009	0.388721	0.190394	0.198524		0.03125	0.03125	0.125	A	F1	13
C2	14	0.462304	0.456503	0.339491	0.362368	0.35885	1.0437	0.01144	0.212107		0.03125	0.03125	0.0625	A	C2		F2	14	0.447447	0.431584	0.438942	0.349407	0.432237	0.407268	0.385715	0.202536		0.03125	0.03125	2.5	A	F2	14
C3	15	0.448807	0.463425	0.321654	0.36502	0.361618	0.344186	0.0465721	0.207649		0.03125	0.03125	0.03125	A	C3		F3	15	0.390486	0.417341	0.37934	0.358067	0.413318	0.0476038	0.00385651	0.348629		0.03125	0.03125	0.125	A	F3	15
C4	16	0.44674	0.390751	0.327499	0.309334	0.313012	0.426462	0.0134867	0.230401		0.03125	0.03125	0.03125	A	C4		F4	16	0.392763	0.403325	0.379916	0.413086	0.416023	0.373233	0.0436346	0.184938		0.03125	0.03125	0.0625	A	F4	16
C5	17	0.430677	0.386017	0.493827	0.482377	0.45699		0.249453	0.212013		0.03125	0.03125	0.25	A	C5		F5	17	0.586268	0.411648	0.475623	0.580219	0.392933	0.405758	0.0653987	0.199338		0.03125	0.03125	0.0625	A	F5	17
C6	18	0.50814	0.476073	0.373476	0.385046	0.372433	0.371916	0.0287471	0.215566		0.03125	0.03125	0.03125	A	C6		F6	18	0.400155	0.386274	0.321295	0.315573	0.330383	0.412111	0.0755499	0.143269		0.03125	0.03125	0.0625	A	F6	18
C7	19	0.447641	0.438312	0.387321	0.388713	0.361992	0.397144	0.309221	0.0933463		0.03125	0.03125	1	A	C7		F7	19	0.375031	0.388297	0.460099	0.360997	0.358662	0.357892	0.0812621	0.15814		0.03125	0.03125	0.0625	A	F7	19
C8	20	0.440204	0.434862	0.352892	0.352395	0.40529	0.483645	0.0345144	0.193198		0.03125	0.03125	0.03125	A	C8		F8	20	0.382866	0.423992	0.401279	0.396531	0.294987	0.341166	0.208945	0.129758		0.03125	0.03125	0.0625	A	F8	20
C9	21	0.454186	0.468027	0.417409	0.407585	0.395819	0.274425	0.0218547	0.112754		0.03125	0.03125	0.03125	A	C9		F9	21	0.377486	0.408593	0.458299	0.345116	0.404239	0.372131	0.388723	0.138936		0.03125	0.03125	2.5	A	F9	21
C10	22	0.442257	0.4172	0.382114	0.397968	0.378101	0.315161	0.0383702	0.219996		0.03125	0.03125	0.03125	A	C10		F10	22	0.499346	0.393135	0.491018	0.454919	0.364158	0.300695	0.271248	0.0732397		0.03125	0.03125	2.5	A	F10	22
C11	23	0.451882	0.455888	0.429722	0.417136	0.358346	0.322541	0.541288	0.0788306		0.03125	0.03125	0.0625	A	C11		F11	23	0.384232	0.446205	0.407058	0.373323	0.392348	0.439379	0.297742	0.127588		0.03125	0.03125	2.5	A	F11	23
C12	24	0.498906	0.470884	0.345752	0.33216	0.299102	0.288163	0.131901	0.197521		0.03125	0.03125	0.0625	A	C12		F12	24	0.386114	0.426588	0.407464	0.374759	0.35807	0.329314	0.0891344	0.170165		0.03125	0.03125	0.0625	A	F12	24
D1	25	0.451275	0.438876	0.347248	0.373219	0.376665	0.355866	0.0289378	0.262279		0.03125	0.03125	0.03125	A	D1		G1	25	0.365316	0.39032	0.29096	0.321061	0.354016	0.389573	0.389954	0.269409		0.03125	0.03125	2.5	A	G1	25
D2	26	0.435245	0.451642	0.374221	0.385733	0.337095	0.289707	0.0240064	0.238132		0.03125	0.03125	0.0625	A	D2		G2	26	0.469867	0.392695	0.35119	0.502247	0.417332	0.715257	0.398156	0.286741		0.03125	0.03125	2.5	A	G2	26
D3	27	0.464741	0.456527	0.328579	0.33816	0.372942	0.354034	0.23861	0.227869		0.03125	0.03125	1	A	D3		G3	27	0.372071	0.369745	0.405892	0.42055	0.479738	0.383131	0.306328	0.184485		0.03125	2.5	2.5	A	G3	27
D4	28	0.436923	0.423522	0.299424	0.345549	0.451359	0.472728	0.484962	0.339905		0.03125	0.03125	2.5	A	D4		G4	28	0.378198	0.400517	0.299199	0.271427	0.298717	0.521505	0.0262165	0.170795		0.03125	0.03125	0.0625	A	G4	28
D5	29	0.441897	0.460209	0.498247	0.398953	0.277806	0.251431	0.0225843	0.116107		0.03125	0.03125	0.03125	A	D5		G5	29	0.37872	0.416325	0.530494	0.374477	0.401017	0.344264	0.0819586	0.230716		0.03125	0.03125	0.0625	A	G5	29
D6	30	0.434908	0.439024	0.378062	0.355672	0.323517	0.340039	0.0130973	0.228667		0.03125	0.03125	0.03125	A	D6		G6	30	0.38363	0.408363	0.246968	0.238545	0.34595	0.328177	0.11386	0.124054		0.03125	0.03125	0.0625	A	G6	30
D7	31	0.454452	0.441013	0.372502	0.352159	0.353982	0.320958	0.0417573	0.217675		0.03125	0.03125	0.03125	A	D7		G7	31	0.437223	0.36882	0.322675	0.348321	0.304104	0.337488	0.0882844	0.195122		0.03125	0.03125	0.0625	A	G7	31
D8	32	0.470288	0.442718	0.359857	0.353245	0.374036	0.361335	0.329409	0.0752055		0.03125	0.03125	1	A	D8		G8	32	0.390762	0.402009	0.35638	0.518223	0.361199	0.330094	0.0525657	0.174717		0.03125	0.03125	0.0625	A	G8	32
D9	33	0.46095	0.445471	0.34648	0.307711	0.397919	0.409474	0.352405	0.149243		0.03125	0.03125	2.5	A	D9		G9	33	0.39965	0.357171	0.511773	0.391625	0.33521	0.415105	0.0607794	0.162714		0.03125	0.03125	0.125	A	G9	33
D10	34	0.457483	0.449606	0.347652	0.350124	0.397457	0.345037	0.0730676	0.179418		0.03125	0.03125	0.0625	A	D10		G10	34	0.393701	0.39212	0.482592	0.3681	0.443687	0.329998	0.0641336	0.154567		0.03125	0.03125	0.0625	A	G10	34
D11	35	0.457172	0.454678	0.378363	0.455434	0.390756	0.351673	0.0812174	0.225778		0.03125	0.0625	0.03125	A	D11		G11	35	0.389773	0.403661	0.408559	0.462681	0.368255	0.46184	0.309295	0.0691101		0.03125	0.03125	4	A	G11	35
D12	36	0.461315	0.412268	0.463951	0.406348	0.463027	0.260484	0.274875	0.193142		0.03125	0.03125	0.25	A	D12		G12	36	0.356822	0.410502	0.511613	0.623982	0.524657	0.465297	0.352696	0.120668		0.03125	0.03125	2.5	A	G12	36
B1	37	0.549192	0.469621	0.324096	0.356391	0.377134	0.37515	0.0235626	0.225894		0.03125	0.03125	0.0625	B	B1		E1	37	0.375974	0.385602	0.402646	0.379923	0.362793	0.313834	0.0270456	0.161504		0.03125	0.03125	0.0625	B	E1	37
B2	38	0.456822	0.472523	0.390587	0.398329	0.349922	0.303992	0.132309	0.0780068		0.03125	0.03125	0.0625	B	B2		E2	38	0.458933	0.381046	0.342349	0.326435	0.490094	0.428172	0.497322	0.20296		0.03125	0.03125	2.5	B	E2	38
B3	39	0.467698	0.457825	0.342164	0.350972	0.347391	0.355833	0.0937651	0.227672		0.03125	0.03125	0.03125	B	B3		E3	39	0.421764	0.406012	0.576448	0.493647	0.438504	0.397642	0.341169	0.213268		0.03125	0.03125	2.5	B	E3	39
B4	40	0.447472	0.458991	0.334186	0.383372	0.367697	0.383889	0.123378	0.329798		0.03125	0.03125	0.03125	B	B4		E4	40	0.430738	0.366086	0.370174	0.34654	0.365773	0.323428	0.0521178	0.112615		0.03125	0.03125	0.03125	B	E4	40
B5	41	0.488359	0.498123	0.362592	0.403879	0.36714	0.353798	0.0942848	0.166208		0.03125	0.03125	0.03125	B	B5		E5	41	0.433576	0.39713	0.338644	0.353809	0.358529	0.322418	0.0546282	0.144741		0.03125	0.03125	0.0625	B	E5	41
B6	42	0.455633	0.500082	0.381012	0.397009	0.393629	0.408248	0.0217267	0.200291		0.03125	0.03125	0.03125	B	B6		E6	42	0.4366	0.384981	0.317109	0.453349	0.372648	0.339528	0.248094	0.0971325		0.03125	0.03125	0.125	B	E6	42
B7	43	0.45606	0.469514	0.383425	0.39036	0.344065	0.355223	0.0703578	0.230385		0.03125	0.03125	0.0625	B	B7		E7	43	0.349851	0.384508	0.522436	0.332412	0.330425	0.310791	0.059002	0.238718		0.03125	0.03125	0.125	B	E7	43
B8	44	0.452875	0.45028	0.367082	0.358268	0.366518	0.371927	0.0096293	0.2195		0.03125	0.03125	0.03125	B	B8		E8	44	0.541052	0.393825	0.319312	0.324527	0.302592	0.270894	0.386923	0.559199		0.03125	0.03125	2.5	B	E8	44
B9	45	0.444863	0.494479	0.304448	0.308313	0.344177	0.350262	0.034876	0.225844		0.03125	0.03125	0.0625	B	B9		E9	45	0.367361	0.402245	0.369517	0.354028	0.297928	0.358821	0.0799962	0.391392		0.03125	0.03125	0.0625	B	E9	45
B10	46	0.44968	0.470321	0.351491	0.363815	0.328176	0.372217	0.0597834	0.21934		0.03125	0.03125	0.0625	B	B10		E10	46	0.423569	0.404893	0.350559	0.315042	0.323024	0.410275	0.191455	0.273868		0.03125	0.0625	0.0625	B	E10	46
B11	47	0.423267	0.509826	0.383481	0.335942	0.409898	0.434862	0.0259701	0.202092		0.03125	0.03125	0.03125	B	B11		E11	47	0.391086	0.381505	0.510103	0.404771	0.356705	0.420418	0.0519596	0.244895		0.03125	0.03125	0.0625	B	E11	47
B12	48	0.453731	0.462534	0.368175	0.418177	0.377258	0.413222	0.0777537	0.256372		0.03125	0.03125	0.03125	B	B12		E12	48	0.425749	0.417613	0.425873	0.341355	0.384401	0.383635	0.0406935	0.237921		0.03125	0.03125	0.03125	B	E12	48
C1	49	0.486923	0.478711	0.345027	0.339053	0.390324	0.373846	0.0453221	0.161081		0.03125	0.03125	0.03125	B	C1		F1	49	0.415605	0.37322	0.370449	0.447767	0.364704	0.378488	0.358791	0.220124		0.03125	0.0625	2.5	B	F1	49
C2	50	0.462783	0.486962	0.332807	0.360859	0.363789	0.37404	0.131247	0.213092		0.03125	0.03125	0.03125	B	C2		F2	50	0.405047	0.431746	0.351567	0.354883	0.336094	0.403192	0.282555	0.187542		0.03125	0.125	2.5	B	F2	50
C3	51	0.45024	0.472825	2.22045e-11	0.964933	0.477077	0.364937	0.623739	0.299759		0.03125		2.5	B	C3		F3	51	0.412025	0.416307	0.309976	0.306231	0.376231	0.340625	0.198813	0.130655		0.03125	0.03125	0.125	B	F3	51
C4	52	0.456166	0.47707	0.356875	0.381735	0.443637	0.423513	0.364824	0.486307		0.03125	0.03125	2.5	B	C4		F4	52	0.440443	0.431045	0.302726	0.305701	0.425619	0.382467	0.231424	0.154589		0.03125	0.03125	0.125	B	F4	52
C5	53	0.472399	0.490074	0.355963	0.35658	0.523601	0.427755	0.5757	0.381969		0.03125	0.03125	2.5	B	C5		F5	53	0.445306	0.396531	0.332001	0.291313	0.318049	0.377713	0.328817	0.434162		0.03125	0.03125	2.5	B	F5	53
C6	54	0.513464	0.491678	0.332887	0.309499	0.328285	0.337435	0.141129	0.340503		0.03125	0.03125	0.125	B	C6		F6	54	0.416727	0.421768	0.354875	0.541244	0.303641	0.552811	0.160069	0.108091		0.03125	0.03125	0.125	B	F6	54
C7	55	0.463771	0.49253	0.38005	0.389058	0.336905	0.361424	0.0556575	0.268015		0.03125	0.03125	0.0625	B	C7		F7	55	0.446124	0.383093	0.392854	0.411915	0.396435	0.470083	0.0828597	0.301691		0.03125	0.03125	0.125	B	F7	55
C8	56	0.453252	0.492394	0.32226	0.346462	0.382822	0.391061	0.0345514	0.214578		0.03125	0.03125	0.03125	B	C8		F8	56	0.408386	0.391965	0.45762	0.386006	0.353755	0.40907	0.370061	0.307563		0.03125	0.03125	2.5	B	F8	56
C9	57	0.449528	0.507839	0.384125	0.544728	0.412003	0.389097	0.09353	0.2295		0.03125	0.03125	0.03125	B	C9		F9	57	0.455407	0.400708	0.370088	0.372439	0.329617	0.43825	0.568502	0.327464		0.03125	0.03125	2.5	B	F9	57
C10	58	0.448166	0.524226	0.296831	0.299907	0.392242	0.385496	0.0319022	0.225759		0.03125	0.03125	0.0625	B	C10		F10	58	0.390464	0.417201	0.465348	0.427756	0.315037	0.322425	0.57178	0.279437		0.03125	0.03125	2.5	B	F10	58
C11	59	0.439558	0.521157	0.37789	0.34504	0.371913	0.363526	0.0103373	0.194703		0.03125	0.03125	0.0625	B	C11		F11	59	0.443383	0.412083	0.449397	0.479306	0.368791	0.254962	0.416445	0.247488		0.03125	0.03125	2.5	B	F11	59
C12	60	0.467506	0.500846	0.413842	0.392526	0.450392	0.479518	0.240998	0.368853		0.03125	0.03125	0.5	B	C12		F12	60	0.378474	0.40436	0.433378	0.500635	0.299075	0.355607	0.139386	0.21638		0.03125	0.0625	0.125	B	F12	60
D1	61	0.46773	0.490132	0.349583	0.343309	0.39044	0.436226	0.102257	0.224424		0.03125	0.03125	0.0625	B	D1		G1	61	0.395718	0.37498	0.263784	0.371793	0.373305	0.332993	0.171088	0.287118		0.03125	0.03125	0.125	B	G1	61
D2	62	0.44043	0.464333	0.420415	0.407452	0.364427	0.38553	0.154345	0.245632		0.03125	0.03125	0.03125	B	D2		G2	62	0.370181	0.417262	0.369667	0.624693	0.369855	0.348033	0.479126	0.270454		0.03125	0.0625	2.5	B	G2	62
D3	63	0.436813	0.466198	0.410246	0.420293	0.49616	0.459168	0.338979	0.226094		0.03125	0.03125	4	B	D3		G3	63	0.386936	0.397395	0.440353	0.432147	0.416874	0.427347	0.411119	0.361788		0.03125	0.03125	2.5	B	G3	63
D4	64	0.478693	0.475853	0.395558	0.422799	0.380838	0.415599	0.313158	0.218275		0.03125	0.125	4	B	D4		G4	64	0.415474	0.3914	0.325266	0.363799	0.418289	0.374867	0.360042	0.290759		0.03125	0.03125	2.5	B	G4	64
D5	65	0.40726	0.480148	0.37071	0.365338	0.35813	0.388788	0.103963	0.21339		0.03125	0.03125	0.03125	B	D5		G5	65	0.475398	0.413719	0.321781	0.304437	0.357896	0.345178	0.491645	0.38819		0.03125	0.03125	2.5	B	G5	65
D6	66	0.481538	0.534145	0.372784	0.392307	0.371236	0.344244	0.0407142	0.143784		0.03125	0.03125	0.03125	B	D6		G6	66	0.364717	0.412642	0.496374	0.387073	0.367764	0.440557	0.343915	0.191383		0.03125	0.03125	2.5	B	G6	66
D7	67	0.455498	0.483596	0.420297	0.40117	0.367033	0.310384	0.117552	0.191161		0.03125	0.03125	0.03125	B	D7		G7	67	0.411517	0.393776	0.328877	0.265234	0.365183	0.435914	0.327869	0.29168		0.03125	0.03125	2.5	B	G7	67
D8	68	0.449628	0.485734	0.300023	0.33905	0.263898	0.307477	0.342837	0.227913		0.03125	0.03125	2.5	B	D8		G8	68	0.454017	0.4034	0.410248	0.363259	0.370576	0.411374	0.303806	0.245253		0.03125	0.03125	4	B	G8	68
D9	69	0.447017	0.487914	0.397874	0.325626	0.345657	0.366828	0.0282605	0.266305		0.03125	0.03125	0.0625	B	D9		G9	69	0.376222	0.401807	0.410491	0.393357	0.438438	0.302589	0.454176	0.259855		0.03125	0.0625	2.5	B	G9	69
D10	70	0.464142	0.959519	0.357031	0.29616	0.383798	0.368473	0.124001	0.234643		0.03125	0.03125	0.0625	B	D10		G10	70	0.440406	0.399381	0.32012	0.333889	0.380732	0.253512	0.0242999	0.144606		0.03125	0.03125	0.5	B	G10	70
D11	71	0.44717	0.491991	0.32244	0.310288	0.376641	0.29478	0.0100091	0.193772		0.03125	0.03125	0.0625	B	D11		G11	71	0.571261	0.40154	0.580492	0.440773	0.202071	0.204132	0.164642	0.0795362		0.03125	0.0625	0.125	B	G11	71
D12	72	0.450726	0.460798	0.331751	0.320932	0.372375	0.365454	0.0883705	0.191074		0.03125	0.03125	0.03125	B	D12		G12	72	0.431173	0.456476	0.383802	0.386557	0.367384	0.387415		0.212604		0.03125	0.03125	0.125	B	G12	72
Note: Grayed out replicate lines were tested for MTL locus and were determined to be tetraploid contaminants (heterozyogous a/alpha)

## Sheet: Relative CASP Growth
Diploid Relative CASP gowth												Tetraploid Relative CASP growth
Replicate	0	3	10	18	27	37	45	52	59	Day59 MIC50		Replicate	0	3	10	18	27	37	45	52	59	Day59 MIC50
1	0	0	0	0	0.094	0.009	0.019	0.03	0.019	0.03125		1	0	0	0	0.223	0.774	0.423	0.54	0.138	0.154	0.0625
2	0	0	0	0	0.416	0.606	0.413	0.466	0.373	0.0625		2	0	0	0	0.09	0.953	0.353	0.05	1	1	2.5
3	0	0	0	0	0.389	0.056	0.032	0.056	0.027	0.03125		3	0	0	0	0.708	0.785	0.554	0.146	0.138	0.44	0.0625
4	0	0	0	0.113	0.856	0.65	0.452	0.225	0.116	0.0625		4	0	0	0	0.66	0.809	0.389	0.104	0.121	0.32	0.0625
5	0	0	0	0	0	0.137	0.052	0.058	0.295	0.03125		5	0	0	0	0.126	0.712	0.401	0.088	0.157	0.913	0.25
6	0	0	0	0	0	0.124	0.083	0.107	0.198	0.03125		6	0	0	0	0	0.122	0.082	0.047	0.203	0.612	0.0625
7	0	0	0	0	0	0.133	0.036	0.092	0.082	0.03125		7	0	0	0	0	0.434	0.283	0.046	0.478	0.422	0.0625
8	0	0	0	0	0.12	0.239	0.057	0.115	0.114	0.03125		8	0	0	0	0	0	0.281	0.119	0.382	0.305	0.0625
9	0	0	0	0	0.096	0.194	0.12	0.115	0.264	0.03125		9	0	0	0	0.683	0.433	0.436	0.155	0.223	0.484	0.125
10	0	0	0	0	0.085	0.185	0.127	0.067	0.28	0.03125		10	0	0	0	0.689	0.621	0.209	0.17	0.165	0.229	0.0625
11	0	0	0	0	0.287	0.108	0.03	0.033	0.087	0.03125		11	0	0	0	0.178	0.66	0.536	0.258	0.128	0.315	0.0625
12	0	0	0	0.101	0	0.187	0.521	0.763	0.13	0.0625		12	0	0	0	0	0	0.293	0.276	0	0.165	0.125
13	0	0	0	0	0.249	0.184	0.165	0.099	0.118	0.03125		13	0	0	0	0	0.854	0.279	0.235	0.362	0.103	0.125
14	0	0	0	0	0.339	0.545	0.111	0.069	0.067	0.0625		14	0	0	0	0.007	0.82	0.41	0.109	1	1	2.5
15	0	0	0	0	0.485	0.152	0.027	0.08	0.084	0.03125		15	0	0	0	0.005	0	0.248	0.219	0.077	0.126	0.125
16	0	0	0	0	0.05	0.162	0.04	0.113	0.346	0.03125		16	0	0	0	0.385	0.786	0.524	0.12	0.4	1	0.0625
17	0	0	0	0.404	0.427	0.466	0.691	0.861	1	0.25		17	0	0	0	0	0.763	0.383	0.068	0.205	0.229	0.0625
18	0	0	0	0	0.087	0.147	0.204	0.284	0.026	0.03125		18	0	0	0	0	0	0.571	0.09	0.13	0.708	0.0625
19	0	0	0	0	0.097	0.321	0.918	1	1	1		19	0	0	0	0	0.692	0.255	0.077	0.088	0.124	0.0625
20	0	0	0	0	0.146	0.087	0.035	0.019	0.038	0.03125		20	0	0	0	0	0.781	0.218	0.05	0.305	0.245	0.0625
21	0	0	0	0	0.188	0.065	0.069	0.159	0.181	0.03125		21	0	0	0	0.598	0.75	0.459	0.999	1	1	2.5
22	0	0	0	0	0.035	0.148	0.095	0.168	0.485	0.03125		22	0	0	0	0.584	0.619	0.223	0.681	1	1	2.5
23	0	0	0	0	0.081	0.323	0.082	0.292	0.269	0.0625		23	0	0	0	0	0.751	0.62	0.453	1	1	2.5
24	0	0	0	0	0	0.272	0.341	0.848	0.698	0.0625		24	0	0	0	0	0.732	0.234	0.091	0	0.155	0.0625
25	0	0	0	0	0.086	0.094	0.032	0.039	0.218	0.03125		25	0	0	0	0.817	0.725	0.164	0.586	1	1	2.5
26	0	0	0	0	0.074	0.129	0.127	0.082	0.075	0.0625		26	0	0	0	0.603	0.901	0.819	0.84	1	1	2.5
27	0	0	0	0	0.202	0.082	0.327	1	1	1		27	0	0	0	0.983	0.987	0.836	0.944	1	1	2.5
28	0	0	0	0	0.605	0.324	0.38	1	1	2.5		28	0	0	0	0.006	0	0.239	0.182	0.212	0.8	0.0625
29	0	0	0	0	0.593	0.207	0.043	0.031	0.105	0.03125		29	0	0	0	0	0.591	0.315	0.073	0.347	0.302	0.0625
30	0	0	0	0	0	0.395	0.247	0.082	0.476	0.03125		30	0	0	0	0	0.648	0.291	0.058	0.099	0.161	0.0625
31	0	0	0	0	0.03	0.137	0.061	0.289	0.099	0.03125		31	0	0	0	0	0.109	0.216	0.047	0.38	0.433	0.0625
32	0	0	0	0	0	0.158	0.581	1	1	1		32	0	0	0	0.707	0.79	0.471	0.077	0.187	1	0.0625
33	0	0	0	0.158	0.408	0.185	0.796	1	1	2.5		33	0	0	0	0	0.713	0.292	0.491	0.362	0.332	0.125
34	0	0	0	0	0.557	0.249	0.081	0.075	0.206	0.0625		34	0	0	0	0.648	0.765	0.56	0.271	0.361	0.792	0.0625
35	0	0	0	0	0.041	0.3	0.148	0.186	0.249	0.03125		35	0	0	0	0.686	0.793	0.464	0.998	1	1	4
36	0	0	0	0	0	1	0.635	1	1	0.25		36	0	0	0	0	0	0.828	0.829	1	1	2.5
37	0	0	0	0	0.029	0.082	0.105	0.032	0.015	0.0625		37	0	0	0	0.059	0	0.091	0.005	0.073	0.018	0.0625
38	0	0	0	0	0.047	0.206	0.212	0.195	0.097	0.0625		38	0	0	0	0	0.075	0.217	0.494	1	1	2.5
39	0	0	0	0	0.328	0.135	0.09	0.232	0.124	0.03125		39	0	0	0	0	0.066	0.146	0.163	0.977	1	2.5
40	0	0	0	0	0.42	0.14	0.164	0.418	0.194	0.03125		40	0	0	0	0.258	0.172	0.048	0.046	0.528	0.892	0.03125
41	0	0	0	0	0.079	0.084	0.04	0.146	0.051	0.03125		41	0	0	0	0.743	0	0.058	0.032	0.319	0	0.0625
42	0	0	0	0	0.012	0.103	0.092	0.055	0.019	0.03125		42	0	0	0	0	0	0.323	0.286	1	1	0.125
43	0	0	0	0	0.057	0.028	0.029	0.078	0.071	0.0625		43	0	0	0	0	0	0.097	0.026	0.259	1	0.125
44	0	0	0	0	0.041	0.063	0.086	0.057	0.036	0.03125		44	0	0	0	0	0	0.252	0.676	1	1	2.5
45	0	0	0	0	0.065	0.05	0.055	0.199	0.09	0.0625		45	0	0	0	0	0	0.138	0.036	0.458	0.472	0.0625
46	0	0	0	0	0.055	0.089	0.069	0.192	0.129	0.0625		46	0	0	0	0	0	0.081	0.039	0.308	0.14	0.0625
47	0	0	0	0	0.885	0.274	0.27	0.593	0.303	0.03125		47	0	0	0	0	0	0.159	0.078	0.888	0.58	0.0625
48	0	0	0	0	0	0.13	0.032	0.245	0.26	0.03125		48	0	0	0	0.225	0	0.196	0.034	0.19	0.682	0.03125
49	0	0	0	0	0.035	0.049	0.041	0.213	0.048	0.03125		49	0	0	0	0.592	0.832	0.649	0.637	1	1	2.5
50	0	0	0	0	0.031	0.117	0.146	0.344	0.168	0.03125		50	0	0	0	0.838	0.962	0.746	0.681	1	1	2.5
51	0	0	0	0	0.146	0.764	0.828	0.987	1	2.5		51	0	0	0	0	0.797	0.313	0.135	0.811	0.154	0.125
52	0	0	0	0	0.999	0.722	0.766	1	1	2.5		52	0	0	0	0	0	0.144	0.089	0.985	1	0.125
53	0	0	0	0	0.019	0.121	0.857	1	1	2.5		53	0	0	0	0	0.558	0.234	0.295	0.975	1	2.5
54	0	0	0	0	0.027	0.228	0.128	0.473	0.336	0.125		54	0	0	0	0.736	0	0.203	0.196	0.547	1	0.125
55	0	0	0	0	0.013	0.047	0.025	0.258	0.083	0.0625		55	0	0	0	0.1	0	0.165	0.047	0.432	0.209	0.125
56	0	0	0	0	0.107	0.094	0.055	0.249	0.149	0.03125		56	0	0	0	0.143	0.294	0.035	0.069	0.966	1	2.5
57	0	0	0	0	0.109	0.214	0.086	0.469	0.261	0.03125		57	0	0	0	0	0.682	0.828	0.647	0.972	1	2.5
58	0	0	0	0	0.038	0.056	0.015	0.18	0.127	0.0625		58	0	0	0	0	0.715	0.216	0.809	1	1	2.5
59	0	0	0	0	0.063	0.241	0.083	0.528	0.364	0.0625		59	0	0	0	0	0.173	0.306	0.64	1	1	2.5
60	0	0	0	0.138	1	0.809	1	1	1	0.5		60	0	0	0	0	0.898	0.095	0.033	0.799	0.206	0.125
61	0	0	0	0	0.097	0.139	0.113	0.186	0.059	0.0625		61	0	0	0	0.883	1	0.184	0.076	0.659	0.849	0.125
62	0	0	0	0	0.208	0.131	0.17	0.431	0.144	0.03125		62	0	0	0	0.761	0.895	0.564	0.74	1	1	2.5
63	0	0	0	0	0.112	0.708	0.626	0.951	1	4		63	0	0	0	0	0.999	0.627	0.626	0.922	1	2.5
64	0	0	0	0.892	0	0.704	0.727	0.915	1	4		64	0	0	0	0	0	0.638	0.716	0.94	1	2.5
65	0	0	0	0	0.067	0.22	0.074	0.221	0.136	0.03125		65	0	0	0	0	0.99	0.689	0.785	0.901	1	2.5
66	0	0	0	0	0.129	0.093	0.05	0.128	0.052	0.03125		66	0	0	0	0	0	0.563	0.776	0.918	1	2.5
67	0	0	0	0	0.01	0.083	0.059	0.08	0.054	0.03125		67	0	0	0	0	0	0.734	0.765	0.994	1	2.5
68	0	0	0	0	0.114	0.792	0.645	0.983	1	2.5		68	0	0	0	0	0.927	0.015	0.011	0.969	1	4
69	0	0	0	0	0	0.108	0.037	0.258	0.368	0.0625		69	0	0	0	0.372	0.908	0.284	0.758	0.921	1	2.5
70	0	0	0	0	0.153	0.232	0.077	0.134	0.276	0.0625		70	0	0	0	0	0.362	0.165	0.131	0.852	0.714	0.5
71	0	0	0	0	0.129	0.107	0.065	0.339	0.183	0.0625		71	0	0	0	0.21	0.931	0.141	0.165	0.942	1	0.125
72	0	0	0	0	0.328	0.154	0.032	0.496	0.098	0.03125		72	0	0	0	0	0	0.118	0.019	0.155	0.165	0.125

## Sheet: Genome Size over time
2N	0	3	10	18	27	37	45	59		4N	0	3	10	18	27	37	45	59
1	48747	48398	49660	47676	46327	46000	57694	49786		1	93612	77035	46702	50086	51382	53728		49499
2	48454	47717	48620	48916	47782	48355	53469	51346		1.2			62134
3	49286	47639	45524	57535	48191	52578	52559	58769		2	91427	73823	50327	46908	46070	46097		54507
4	48741	48747	48340	47612	48098	47876	50975	49435		3	93790			72842	74457	71757	79354	84080
5	48708	48153	48509	52599	49352	48531	53437	58767		4	90010	74228	74428	47189	52782	50051	48914	50039
6	48673	48549	45463		52296	48519	53953	42743		4.2			45430
7	48545	48419	47150	51465	47342	48787	51657	54530		5	94772		49175	47635	48820	48769	52653	51139
8	48773	47807	48398	50546	49649	52332	52470	57120		6	90991	75395	71485	53476	54272	69068		49463
9	48638	47995	49142	48645	48949	49814	56900			6.2			50282			46997
9.2				67123						7	91553		76551	50663	47473		51532	49285
10	48344	49009	46322	52431	47760	50356	52810			8	91059	47269	47289	46817	51234	53795		50215
11	48041	47128	44003	47597	48232	52190	46506	49508		8.2
12	48702	48194	47777	49646	56467	46854	50444	43518		9	89900	73950		48200	47899	49440		49945
13	48624	47105	48856	49829	49534	47394		51689		10	93339	53176	53330	73288	65588	73113	59969	49105
14	47907	45551	47432	44948	45787	47767	54232	51690		10.2			36283			48176
15	49247	46374	47052	56618	47060	47800	52047	53773		11	89357	45823	48379	47919	50503	49015	52100	46922
16	47601	46647	47514		47890	47718		50721		11.2							103588
17	47917	47605	44033	46478	47566	45907	48425	50043		12	89640	76855	70559	52304	55906	52312		51116
18	48123	46505	47665	48232	48301	49269	53298	51961		12.2								24111
19	48323	46757	48773	48354	52264	49009	48481	47271		13	96510			46955	53705	49564	55152
20	47632	47195	46299			49444	49057	56283		14	90882			47861	53887	49808	54023	54358
21	48801	38346	48239	55098	50779	50410	53118	55245		15	91380	48223	45530	45367	50496	53400	47750	48410
22	51998	47575	48046	55147	49598	49913	52469	46913		16	90136	52176	44075	45208	48204	44351	45600	50779
23	48905	46802	48159	50580	48833	46959	45836	48941		16.2			64856
24	48346	45613	45949	49295	47731	45201	52796	50148		17	91146	76798	63842	48772	54650	49848		50239
24.2								25253		17.2			46516
25	50997	47277	49000	48157	49606	45270				18	92809			43074	48813	46824		53176
26	48191	46725	45895	50585	50200	47686	51864	49712		19	90858			44041	50675	48598	51689	50049
27	49668	47070	45501	50458	45339	44964	50908	53253		20	91043	50611	45916	47648	51291	50236	52057	52034
28	48049	46519		48314	45701	45908	56772	54867		21	90559	77705	46178	47533	54564	52148	48201	48682
29	48334	47043	48731	53488	44908	48325	60607	49809		22	90847	76905	42280	46708	49017	47598	51997	52101
30	47789	46642	46716	54529	44493	48314		49262		23	94622		44104	46565	52280	49122	50834	49797
31	48281	47887			50000	48494		51911		24	93884		51099	45992	51161	50935	53571	46623
32	48159	47150	46705		48002	48003	51668	49216		25	93736	78042	47901	76077	71396	51510	56900	58250
33	47814	45950	47820	46432	46572	46062	49495	46350		25.2						72648
34	48069	47700	47287	48848	47882	46551	49319	49825		26		51216	47482	44283	46345	52884	56360	51743
35	47750	46683	45539	51954	50156	46731	47958	55779		26.2						43244
36	48490	48897	47405	52548	54627	46917		51797		27	105091	54979	50569	48111	49487	53885	64917	52853
37	43044	46633	48092	50597	50757	46807	49178	43823		27.2			70752
38	42828	45840	48499	49595	51302	48665	55656	46352		28	95074	79078		54459		42378		47274
39	44216	44670	47271	50336	48049	51429	49783	46493		29		47560		47076	48121	47067	47296	48333
40	44258	51595	48112	50287	49452	48816	51740	47749		30		50274	49595	47232	52103	47625	48969	46765
41	44388	47185		48082	50595	50467	51901	44859		30.2			41976
42	44487	46970	47419	52141	48379	47873	49275	43331		31			47040	44994	51332	47819		47443
43	44652	45135	43103	46239	50835	47078	47607	44629		32		77143		43643	50643	47693		48785
44	44362	46115	46021	50906	50655	48526	47331	42727		33	104836		71387	48810	53149	49315		49784
45	44421	47505	45569	49471	50618	48566	55385	45540		34	102263		47648	45414	49728	47186	51791	49431
46	45350	46812	45917	51001	52973	46978	47260	45432		35	98203		42392	44162	49502	45112	54300	48986
47	44726	46799	47790	51672	25253	29350	26207	24565		36			45029	44826	50893	52350	55885	55817
47.2				26194			50984			37	87921	52045	46449	49467	50497	45624	51407	51425
48	45820	48015	46619	56655	51074	49044	51248	48529		38	83716			46533	48933		56901	53661
49	44249	48234	44839	39070	47921	46175	48552	42271		39	87552		71191	45343	52247	56360	51394	48074
50	44162	47469		52860	50094	49789	52064	46596		39.2			46563
51	44257	45768	46883		54989	52143	55855	53806		40	86737			43035	48950	43992	53423	44710
51.2						24585				41	84272			51531	67157	69773	69531	65732
52	43968	46442		52408	52186	53617	56741	55019		42	85060		47772	44027	48409	44608		46931
53	44344	45886	47858	41636	54085	48667	54740	53662		42.2			75144
54	44100	45903	47132	48150	48416	46638	51046	47379		43	84291			47473	49612	46119	51898	46127
55	44210	45810	46628	50675	53390	48727	43499	42999		44	72068	71884	45399	46007	49445		58407	54193
55.2							87537			45	86021	46435		44918	49571	49443	57080	48436
56	44355	46734		53764	48944	48467	49944	47435		46	88064	77138		46448	51122	53606		45699
57	44205	46177		47205	49436	49708	50253	46979		47	45941	73895		47638	51674	50284	49551	46071
58	47772	46964	43972	54223	51188	47323	49419	44898		48	82855	78957	63876	46258	48141	46365	50969	46314
59	45963	46657	46000		49450	50158	48168	47474		49	87134	53285	51089	49034	47514	49055	56938	52991
60	45233	48382	43137	50751	52125	48646	53541	46019		50	85322			63252	63971	48784	64267	66672
61	44041	44354	46362	59458	50422	49780	52715	46875		50.2						64337
62	44537	48405	46706		49345	47605		47398		51	85411	46113		73953	48142	49154	48926	46175
63	44098	45947	47040	56590	48536	48395	47881	45237		52	87192	75219	49303	44904	43103	44340	47288	49094
63.2								52157		52.2
64	44815	45835	41281	49953	47748	47881	47337	43709		53	85385	76413		50894	50788	54963	53595	54215
65	45403	46360	48289	49881	53044	47118	58447	46706		53.2					70927
65.2					20301					54	85466	48142		42545	45113	45296	47585	46630
66	44892	45824	47565	55535	48534	50077	50427	43609		55	87546	55983		45641	47292	49325	52367	48318
67	44633	47327	46576	48722	52189	48720	55787	46141		56	87994			48040	45584	43249	57092	51231
68	45313	45617	46452	53221	47991	56767	57385	53911		57	87585		49468	48091	48828	55590	59115	56727
69	45695	46743	45570	48653	49760	46180	49428	42885		58	88082	72227		46070	45428	47636	58638	53426
70	44781	46853	43106	50373	47688	48178	55849	46117		58.2
71	45621	44414	45909		52150	46110	50004	46937		59	87989		78751	48458	51447	49968	62106	58498
71.2							100785			59.2						24803
72	45558	48587	47862	55358	50466	49479	49149	46705		60	88123	78747	44372	47399	46449	47404	51133	48285
										61	86927	75840	47282	45038	50772	45411		46367
										62	85217	70360	49444	46510	47800	49098	49797	54991
										63	85840			47287	49612	52433	55661	54782
										64	90823	77062	70062	52938	49489	51065	55487	55141
										65	86145	55531	42056	21647	53278	51573	54453	54430
										66	85537	54920		49115	46200	47448	50593	48917
										67	89323	77545	48128	44875	46917	46594	49292	48631
										68	86760	50283	50612	46521	56437	47527	50849	49959
										69	86485		47577	47323	51016	48420	57901	54566
										70	89444	77459	68973	22833	27238	26827	27892	25829
										70.2			49691		52958	52833		50923
										71		76962	43301	44716	46486	43412	47454	43654
										72		81746		49130	50226	49561		48813
										72.2		50978

## Sheet: 4N Passaged in YPD (D28)
Tetraploid Replicate Line (D28 passaged in YPD, Hickman et. al 2015, Genetics)	MIC50 (ug/mL)
1.01	0.03125
1.02	0.0625
1.03
1.04	0.03125
1.05	0.03125
1.06	0.03125
1.07	0.03125
1.08	0.03125
1.09	0.03125
1.1	0.03125
1.11	0.03125
1.12	0.03125
1.13	0.0625
1.14	0.03125
1.15	0.03125
1.16
1.17	0.03125
1.18	0.03125
1.19	0.0625
1.2	0.03125
1.21	0.03125
1.22	0.03125
1.23	0.03125
1.24	0.03125
1.01	0.03125
1.02	0.03125
1.03	0.0625
1.04	0.03125
1.05	0.03125
1.06
1.07	0.03125
1.08	0.0625
1.09	0.0625
1.1	0.03125
1.11	0.03125
1.12	0.03125
1.13
1.14	0.03125
1.15	0.0625
1.16	0.03125
1.17	0.0625
1.18	0.03125
1.19	0.03125
1.2	0.03125
1.21	0.0625
1.22	0.03125
1.23	0.03125
1.24

## Sheet: Sequencing Strains Key
Single colonies were isolated from each D59 liquid culture with MIC50 > 1ug/mL. MIC of single colonies were determined via liquid MIC
Replicate	Single Colony #	Liquid MIC50 (ug/mL)		Replicate	Single Colony #	Liquid MIC50 (ug/mL)
33	33.1	2.5		14	14.4	2.5
	33.6	2.5			14.5	2.5
63	63.2	2.5		21	21.1	2.5
	63.5	2.5			21.2	2.5
64	64.1	2.5		27	27.2	2.5
	64.2	2.5			27.5	2.5
				35	35.3	2.5
					35.4	2.5
				36	36.1	2.5
					36.5	2.5
					36.6	2.5
				67	67.2	2.5
					67.6	2.5
D3	63
D4	64
Note: Grayed out replicate lines were tested for MTL locus and were determined to be tetraploid contaminants (heterozyogous a/alpha or alpha/alpha)

## Sheet: Plate Configuration
	Plate A
	A1											A12
Dip	1	2	3	4	5	6	7	8	9	10	11	12
	13	14	15	16	17	18	19	20	21	22	23	24
	25	26	27	28	29	30	31	32	33	34	35	36
Tet	1	2	3	4	5	6	7	8	9	10	11	12
	13	14	15	16	17	18	19	20	21	22	23	24
	25	26	27	28	29	30	31	32	33	34	35	36
	Plate B
	A1											A12
Dip	37	38	39	40	41	42	43	44	45	46	47	48
	49	50	51	52	53	54	55	56	57	58	59	60
	61	62	63	64	65	66	67	68	69	70	71	72
Tet	37	38	39	40	41	42	43	44	45	46	47	48
	49	50	51	52	53	54	55	56	57	58	59	60
	61	62	63	64	65	66	67	68	69	70	71	72
												H12
